# Supplementary material for: Wear simulation of UHMWPE against the different counterface roughness in reciprocating unidirectional sliding motion
Source: Sci Rep. 2024 Jul 9;14:15858. doi: 10.1038/s41598-024-66613-w (PMC11233713; doi:10.1038/s41598-024-66613-w)
Supplement: Supplementary file 1 — Supplementary Information. [file 41598_2024_66613_MOESM1_ESM.xlsx]

## Sheet: Sheet1
							Time/s	Figure 2.The coefficient of friction					Figure 5				experiment
								Ra/μm					Stain	Stress/MPa			Figure 15.a			Figure 15.b			Figure 15.c
								0.03	0.75	2.04			0	0			x/mm	worn profiles/mm		x/mm	worn profiles/mm		x/mm	worn profiles/mm
							0	0	0	0			0.01277	4.274			-1.99127	0.00139		-1.98556	0.00578		-1.99488	0.01719
							0.06	0.068	0.118	0.143			0.02615	8.403			-1.98525	0.0028		-1.97889	3.28981e-08		-1.98666	0.0253
							0.13	0.067	0.116	0.148			0.03953	11.46			-1.97853	0.0013		-1.9784	0.00135		-1.97526	0.02193
							0.19	0.07	0.115	0.148			0.05291	13.64			-1.96929	0.00677		-1.97839	0.000454303		-1.96552	0.02397
							0.26	0.07	0.115	0.152			0.06628	15.195			-1.96872	0.00677		-1.97795	0.0022		-1.95408	0.0233
							0.33	0.07	0.115	0.152			0.07966	16.287			-1.96779	0.00104		-1.97494	0.00198		-1.94252	0.03006
Ra/μm	Figure 17. Experiment -wear volume/mm3						0.39	0.069	0.105	0.153			0.09304	17.054			-1.96781	0.00059359		-1.95941	0.0044		-1.93206	0.02331
0.03	0.32609						0.46	0.07	0.11	0.15			0.10641	17.583			-1.96732	0.00104		-1.95892	0.0044		-1.9196	0.03075
0.75	0.65217						0.53	0.07	0.112	0.15			0.11979	17.942			-1.96734	0.000593687		-1.95238	0.00856		-1.91079	0.03075
2.04	1.52174						0.59	0.07	0.112	0.15			0.13317	18.179			-1.96675	0.00113		-1.9519	0.00856		-1.90277	0.03616
							0.66	0.07	0.114	0.151			0.14654	18.342			-1.96628	0.00113		-1.94298	0.00428		-1.88868	0.0355
Ra/μm	Figure 3. The coefficient of friction						0.73	0.07	0.114	0.151			0.15992	18.44			-1.96019	0.00211		-1.91445	0.01221		-1.8701	0.04023
0.03	0.089	0.11	0.098	0.101	0.107		0.79	0.071	0.113	0.152			0.17329	18.5			-1.95972	0.00211		-1.91387	0.01221		-1.84981	0.0416
0.75	0.127	0.118	0.119	0.122	0.113		0.86	0.072	0.115	0.149			0.18667	18.53			-1.95781	0.00798		-1.88045	0.00789		-1.83214	0.04431
2.04	0.163	0.161	0.159	0.168	0.164		0.93	0.07	0.114	0.151			0.20005	18.56			-1.95734	0.00798		-1.87997	0.00789		-1.81631	0.04229
							0.99	0.072	0.114	0.148			0.21342	18.585			-1.95677	0.00798		-1.87535	0.00933		-1.80308	0.04298
							1.06	0.071	0.113	0.15			0.22679	18.602			-1.94373	0.00466		-1.87487	0.00933		-1.80034	0.04906
							1.13	0.072	0.115	0.15			0.24017	18.621			-1.94326	0.00466		-1.87437	0.00969		-1.78891	0.04771
							1.19	0.073	0.114	0.147			0.25355	18.65			-1.93327	0.00999		-1.87389	0.00969		-1.77033	0.05178
							1.26	0.074	0.115	0.148			0.26693	18.68			-1.9328	0.00999		-1.87341	0.00916		-1.75538	0.05044
							1.33	0.075	0.115	0.149			0.28031	18.701			-1.93177	0.00989		-1.87293	0.00916		-1.74472	0.05585
							1.39	0.075	0.115	0.148			0.29369	18.723			-1.93129	0.00989		-1.86995	0.01462		-1.72883	0.05721
							1.46	0.075	0.116	0.15			0.30705	18.758			-1.92826	0.012		-1.86946	0.01462		-1.71379	0.06127
							1.53	0.075	0.118	0.149			0.32043	18.784			-1.92779	0.012		-1.86542	0.01654		-1.69437	0.06331
							1.59	0.074	0.115	0.15			0.33381	18.811			-1.92522	0.01251		-1.86484	0.01654		-1.6741	0.06332
							1.66	0.075	0.117	0.15			0.34718	18.84			-1.91227	0.00742		-1.86036	0.00993		-1.65557	0.06536
							1.73	0.075	0.117	0.15			0.36056	18.876			-1.9117	0.00742		-1.85988	0.00993		-1.63877	0.06875
							1.79	0.075	0.117	0.15			0.37394	18.913			-1.91017	0.00965		-1.85938	0.01017		-1.62203	0.06808
							1.86	0.075	0.117	0.153			0.38731	18.948			-1.90672	0.00899		-1.8589	0.01017		-1.60791	0.06944
							1.93	0.077	0.116	0.15			0.40069	18.981			-1.9033	0.01492		-1.85287	0.01666		-1.59383	0.0681
							1.99	0.077	0.119	0.152			0.41407	19.016			-1.90273	0.01492		-1.84939	0.0163		-1.5798	0.06406
							2.06	0.076	0.118	0.153			0.42744	19.049			-1.88381	0.01412		-1.8454	0.01613		-1.56908	0.07352
							2.13	0.076	0.118	0.151			0.44082	19.081			-1.88324	0.01412		-1.84492	0.01613		-1.5523	0.07555
							2.19	0.075	0.119	0.153			0.45419	19.12			-1.88029	0.01287		-1.8444	0.01053		-1.5417	0.07691
							2.26	0.077	0.119	0.152			0.46757	19.159			-1.87925	0.01473		-1.83839	0.00981		-1.53567	0.06881
							2.33	0.077	0.119	0.154			0.48095	19.208			-1.87878	0.01473		-1.83791	0.00981		-1.52318	0.07827
							2.39	0.078	0.118	0.155			0.49432	19.245			-1.8783	0.01473		-1.83583	0.01427		-1.51268	0.07355
							2.46	0.077	0.12	0.154			0.5077	19.281			-1.87622	0.01483		-1.83043	0.01618		-1.4951	0.07019
							2.53	0.077	0.118	0.155			0.52108	19.317			-1.87575	0.01483		-1.82984	0.01618		-1.48619	0.07695
							2.59	0.077	0.12	0.155			0.53445	19.352			-1.85926	0.01453		-1.82885	0.01017		-1.47642	0.08168
							2.66	0.079	0.118	0.153			0.54783	19.383			-1.85878	0.01835		-1.82837	0.01017		-1.46862	0.07291
							2.73	0.078	0.12	0.154			0.5612	19.421			-1.85879	0.01442		-1.82242	0.01065		-1.45878	0.08237
							2.79	0.077	0.121	0.155			0.57458	19.465			-1.85821	0.01465		-1.82184	0.01077		-1.443	0.07697
							2.86	0.077	0.119	0.155			0.58796	19.509			-1.84977	0.01554		-1.82135	0.01077		-1.43674	0.08306
							2.93	0.077	0.12	0.155			0.60134	19.551			-1.8493	0.01554		-1.79595	0.01823		-1.42704	0.08306
							2.99	0.079	0.12	0.155			0.6147	19.578			-1.83676	0.01906		-1.79042	0.01438		-1.41648	0.08239
							3.06	0.08	0.119	0.154			0.62809	19.612			-1.82177	0.01132		-1.78993	0.0145		-1.41302	0.07834
							3.13	0.08	0.121	0.155			0.64146	19.646			-1.81469	0.01701		-1.78847	0.01457		-1.40589	0.08375
							3.19	0.078	0.12	0.157			0.65484	19.675			-1.80636	0.01379		-1.78789	0.01457		-1.38922	0.07903
							3.26	0.08	0.12	0.156			0.66821	19.705			-1.79427	0.01773		-1.76188	0.01943		-1.37496	0.08917
							3.33	0.08	0.12	0.157			0.68159	19.746			-1.79171	0.01806		-1.7614	0.01943		-1.3645	0.08175
							3.39	0.079	0.12	0.156			0.695	19.784			-1.79123	0.01816		-1.76091	0.01939		-1.35214	0.08311
							3.46	0.08	0.121	0.157			0.70835	19.812			-1.79076	0.01816		-1.7559	0.0145		-1.34414	0.08717
							3.53	0.08	0.119	0.157			0.72172	19.844			-1.78424	0.01475		-1.75444	0.01444		-1.32471	0.09056
							3.59	0.081	0.12	0.156			0.7351	19.881			-1.7817	0.01451		-1.75439	0.01313		-1.30894	0.08381
							3.66	0.08	0.12	0.155			0.74848	19.908			-1.78071	0.01535		-1.75396	0.01444		-1.29741	0.08922
							3.73	0.08	0.12	0.157			0.76185	19.939			-1.77724	0.02058		-1.7539	0.01313		-1.27897	0.08518
							3.79	0.081	0.12	0.156			0.77522	19.975			-1.77677	0.02058		-1.75094	0.01462		-1.26652	0.09194
							3.86	0.08	0.12	0.157			0.7886	20.018			-1.77629	0.02058		-1.75045	0.01462		-1.24807	0.08858
							3.93	0.08	0.119	0.155			0.80198	20.057			-1.77078	0.01947		-1.74997	0.01462		-1.23476	0.09466
							3.99	0.082	0.12	0.156			0.81535	20.093			-1.77031	0.01947		-1.74948	0.01462		-1.22592	0.09602
							4.06	0.08	0.12	0.157			0.82873	20.124			-1.76977	0.01907		-1.7489	0.01462		-1.21806	0.09197
							4.13	0.082	0.121	0.158			0.84211	20.153			-1.7692	0.01907		-1.74841	0.01462		-1.20389	0.09603
							4.19	0.081	0.12	0.157			0.85548	20.185			-1.76223	0.01877		-1.73943	0.01246		-1.18198	0.08862
							4.26	0.082	0.12	0.157			0.86886	20.22			-1.76176	0.01877		-1.73894	0.01246		-1.16949	0.09808
							4.33	0.081	0.12	0.156			0.88224	20.253			-1.76129	0.01877		-1.73842	0.02036		-1.15459	0.09336
							4.39	0.081	0.12	0.156			0.89561	20.292			-1.76073	0.01877		-1.73794	0.02036		-1.13868	0.09608
							4.46	0.08	0.121	0.158			0.90899	20.336			-1.74879	0.01596		-1.71891	0.01926		-1.12272	0.10216
							4.53	0.08	0.12	0.158			0.92236	20.367			-1.74823	0.01596		-1.71843	0.01895		-1.11142	0.09204
							4.59	0.081	0.121	0.158			0.93574	20.39			-1.74777	0.01575		-1.71795	0.01895		-1.10064	0.10488
							4.66	0.081	0.121	0.158			0.94912	20.423			-1.73977	0.02089		-1.71141	0.01988		-1.08667	0.09746
							4.73	0.083	0.12	0.157			0.96249	20.452			-1.71474	0.01768		-1.71092	0.01988		-1.07066	0.10692
							4.79	0.083	0.122	0.157			0.97587	20.484			-1.71427	0.01768		-1.70087	0.02112		-1.0585	0.09545
							4.86	0.082	0.12	0.158			0.98925	20.519			-1.71275	0.01778		-1.70038	0.02112		-1.03897	0.10492
							4.93	0.083	0.12	0.158			1.00263	20.56			-1.70179	0.01808		-1.69989	0.02148		-1.01343	0.10291
							4.99	0.083	0.12	0.157			1.01601	20.607			-1.70123	0.01808		-1.6999	0.02101		-0.99487	0.10697
							5.06	0.082	0.122	0.156			1.02938	20.639			-1.70075	0.01808		-1.6994	0.02148		-0.98437	0.10225
							5.13	0.082	0.121	0.157			1.04276	20.673			-1.69678	0.01647		-1.69941	0.02101		-0.96753	0.10766
							5.19	0.084	0.12	0.156			1.05613	20.706			-1.69621	0.01648		-1.69535	0.01691		-0.94366	0.11308
							5.26	0.084	0.12	0.157			1.06952	20.742			-1.68676	0.01125		-1.69487	0.01691		-0.93236	0.10364
							5.33	0.082	0.121	0.16			1.08288	20.775			-1.68278	0.01165		-1.69488	0.01638		-0.92257	0.10972
							5.39	0.084	0.121	0.157			1.09626	20.812			-1.68221	0.01165		-1.69438	0.01691		-0.90946	0.10297
							5.46	0.082	0.12	0.157			1.10963	20.851			-1.65978	0.01125		-1.6944	0.01638		-0.90052	0.11041
							5.53	0.082	0.12	0.159			1.12301	20.897			-1.65921	0.01125		-1.66741	0.02148		-0.8829	0.11042
							5.59	0.083	0.121	0.157			1.13639	20.927			-1.65174	0.01528		-1.66693	0.02148		-0.87419	0.10367
							5.66	0.083	0.12	0.158			1.14977	20.96			-1.64275	0.01578		-1.66241	0.01634		-0.86172	0.11178
							5.73	0.082	0.12	0.16			1.16314	20.993			-1.64228	0.01578		-1.66192	0.01634		-0.85126	0.10504
							5.79	0.082	0.12	0.159			1.17652	21.027			-1.64126	0.01166		-1.65792	0.01354		-0.83877	0.1145
							5.86	0.083	0.122	0.158			1.1899	21.062			-1.6407	0.01166		-1.65743	0.01354		-0.82828	0.1091
							5.93	0.083	0.121	0.157			1.20328	21.099			-1.62832	0.01578		-1.64344	0.01342		-0.81057	0.11452
							5.99	0.085	0.121	0.155			1.21666	21.137			-1.62775	0.01578		-1.64284	0.01391		-0.79658	0.10777
							6.06	0.083	0.12	0.157			1.23002	21.183			-1.61476	0.01327		-1.64194	0.02148		-0.77971	0.11589
							6.13	0.083	0.12	0.159			1.2434	21.229			-1.61429	0.01327		-1.64145	0.02148		-0.76384	0.1159
							6.19	0.083	0.119	0.159			1.25677	21.273			-1.6097	0.01458		-1.64038	0.02148		-0.75339	0.10848
							6.26	0.084	0.12	0.159			1.27015	21.32			-1.60922	0.01458		-1.6399	0.02148		-0.73489	0.10781
							6.33	0.084	0.12	0.159			1.28353	21.357			-1.60875	0.01458		-1.63788	0.02064		-0.72942	0.1193
							6.39	0.084	0.12	0.157			1.2969	21.398			-1.60828	0.01458		-1.63739	0.02064		-0.71189	0.1139
							6.46	0.085	0.12	0.158			1.31028	21.43			-1.60425	0.01408		-1.63237	0.01615		-0.70386	0.11999
							6.53	0.082	0.121	0.159			1.32366	21.468			-1.60428	0.01343		-1.62984	0.01631		-0.69784	0.10986
							6.59	0.084	0.121	0.16			1.33704	21.519			-1.60182	0.01368		-1.62935	0.01631		-0.68286	0.11055
							6.66	0.085	0.12	0.159			1.35041	21.562			-1.59831	0.0177		-1.62093	0.01847		-0.6783	0.12
							6.73	0.083	0.122	0.159			1.36379	21.595			-1.59774	0.0177		-1.62044	0.01835		-0.66422	0.11866
							6.79	0.083	0.122	0.16			1.37716	21.632			-1.58569	0.01348		-1.61996	0.01835		-0.65018	0.11529
							6.86	0.085	0.121	0.16			1.39054	21.668			-1.58522	0.01348		-1.61841	0.01811		-0.63164	0.11666
							6.93	0.084	0.121	0.16			1.40391	21.708			-1.58121	0.01821		-1.61792	0.01811		-0.61398	0.11937
							6.99	0.083	0.122	0.16			1.41729	21.747			-1.58073	0.01821		-1.61744	0.01799		-0.59818	0.11533
							7.06	0.085	0.12	0.16			1.43067	21.793			-1.56878	0.01399		-1.61388	0.0232		-0.58671	0.11601
							7.13	0.085	0.12	0.159			1.44404	21.839			-1.56831	0.01399		-1.6134	0.0232		-0.57606	0.12142
							7.19	0.084	0.122	0.158			1.45742	21.881			-1.56774	0.01399		-1.60589	0.02389		-0.56727	0.12007
							7.26	0.084	0.121	0.159			1.47079	21.917			-1.55681	0.01369		-1.59943	0.0186		-0.5594	0.11603
							7.33	0.084	0.119	0.16			1.48417	21.96			-1.55625	0.01369		-1.59895	0.0186		-0.5496	0.12279
							7.39	0.085	0.12	0.16			1.49755	22.004			-1.55577	0.01369		-1.59286	0.02401		-0.53111	0.12145
							7.46	0.084	0.12	0.16			1.51092	22.036			-1.55483	0.01736		-1.59237	0.02401		-0.5108	0.12416
							7.53	0.085	0.119	0.16			1.52431	22.075			-1.5499	0.01425		-1.58797	0.01812		-0.4861	0.1262
							7.59	0.085	0.12	0.16			1.53768	22.128			-1.54074	0.01249		-1.58739	0.01812		-0.47567	0.11676
							7.66	0.085	0.12	0.16			1.55105	22.173			-1.54027	0.01249		-1.58592	0.01848		-0.45971	0.12284
							7.73	0.085	0.12	0.16			1.56443	22.216			-1.52437	0.01526		-1.55994	0.01932		-0.45346	0.12825
							7.79	0.085	0.121	0.16			1.5778	22.26			-1.51765	0.01376		-1.55935	0.01932		-0.43763	0.12556
							7.86	0.085	0.12	0.161			1.59118	22.3			-1.50276	0.00978		-1.55892	0.02413		-0.41554	0.12963
							7.93	0.085	0.121	0.16			1.60457	22.341			-1.50221	0.01501		-1.55895	0.0233		-0.40761	0.12963
							7.99	0.085	0.121	0.16			1.61812	22.384			-1.5022	0.00966		-1.55887	0.01914		-0.40413	0.12693
							8.06	0.085	0.12	0.16			1.6315	22.432			-1.5008	0.01491		-1.55834	0.02413		-0.38212	0.12559
							8.13	0.086	0.12	0.16			1.6449	22.48			-1.50023	0.01491		-1.55836	0.02331		-0.3653	0.13033
							8.19	0.084	0.12	0.16			1.65828	22.529			-1.4998	0.01416		-1.55839	0.01914		-0.35904	0.13574
							8.26	0.085	0.124	0.16			1.67165	22.569			-1.49829	0.01044		-1.55786	0.02379		-0.346	0.12494
							8.33	0.085	0.119	0.16			1.685	22.608			-1.48546	0.01235		-1.5579	0.01929		-0.33004	0.13103
							8.39	0.085	0.121	0.162			1.69836	22.649			-1.47343	0.01497		-1.55738	0.02379		-0.32482	0.12698
							8.46	0.086	0.119	0.163			1.71183	22.694			-1.46355	0.00904		-1.54239	0.02413		-0.30623	0.13172
							8.53	0.085	0.12	0.163			1.72522	22.735			-1.45727	0.01552		-1.54191	0.02413		-0.29386	0.13443
							8.59	0.085	0.122	0.161			1.73859	22.783			-1.45522	0.00877		-1.5299	0.0192		-0.28251	0.12768
							8.66	0.086	0.119	0.163			1.75197	22.831			-1.4442	0.01291		-1.52941	0.01908		-0.2674	0.1358
							8.73	0.085	0.12	0.162			1.76535	22.882			-1.42776	0.01153		-1.52893	0.01908		-0.25163	0.12973
							8.79	0.085	0.121	0.16			1.77872	22.937			-1.42376	0.01211		-1.52498	0.01788		-0.24184	0.13581
							8.86	0.086	0.12	0.161			1.7921	22.992			-1.42329	0.01211		-1.52439	0.01788		-0.22773	0.1365
							8.93	0.085	0.121	0.162			1.80548	23.04			-1.41129	0.00697		-1.52236	0.0174		-0.21268	0.14123
							8.99	0.085	0.12	0.161			1.81885	23.09			-1.41072	0.00697		-1.52188	0.0174		-0.20483	0.13584
							9.06	0.085	0.12	0.161			1.83223	23.136			-1.40829	0.01221		-1.51633	0.01764		-0.19587	0.1453
							9.13	0.087	0.12	0.161			1.84561	23.185			-1.40774	0.00838		-1.51584	0.01764		-0.1835	0.14733
							9.19	0.086	0.121	0.162			1.85898	23.245			-1.40726	0.00638		-1.51192	0.01884		-0.17753	0.1345
							9.26	0.085	0.123	0.161			1.87236	23.307			-1.40729	0.00792		-1.51143	0.01884		-0.17122	0.14396
							9.33	0.086	0.12	0.161			1.88573	23.363			-1.4068	0.00618		-1.50893	0.01809		-0.16433	0.13316
							9.39	0.085	0.122	0.162			1.89911	23.412			-1.39423	0.0103		-1.50539	0.01944		-0.15883	0.14667
							9.46	0.085	0.119	0.162			1.91249	23.468			-1.39425	0.00991		-1.48738	0.02016		-0.15356	0.146
							9.53	0.086	0.121	0.162			1.92586	23.525			-1.39376	0.0103		-1.48689	0.02016		-0.14916	0.146
							9.59	0.085	0.12	0.164			1.93924	23.575			-1.39378	0.00991		-1.46341	0.02509		-0.14386	0.14668
							9.66	0.085	0.121	0.163			1.95262	23.624			-1.37474	0.0095		-1.46293	0.02509		-0.14044	0.13925
							9.73	0.085	0.12	0.163			1.966	23.683			-1.37427	0.0095		-1.45938	0.02		-0.13436	0.13453
							9.79	0.086	0.122	0.162			1.97937	23.744			-1.35274	0.01539		-1.45889	0.02		-0.12893	0.14331
							9.86	0.085	0.121	0.161			1.99275	23.808			-1.34574	0.01083		-1.43987	0.01893		-0.1236	0.14602
							9.93	0.086	0.12	0.161			2.00612	23.864			-1.34527	0.0113		-1.43938	0.01893		-0.11053	0.13657
							9.99	0.087	0.123	0.161			2.01949	23.915			-1.34129	0.01019		-1.43888	0.01932		-0.09889	0.14806
							10.06	0.087	0.12	0.161			2.03287	23.973			-1.33275	0.01152		-1.42939	0.02485		-0.08587	0.13591
							10.13	0.086	0.122	0.161			2.04624	24.03			-1.33276	0.01119		-1.4289	0.02485		-0.07599	0.1474
							10.19	0.087	0.122	0.161			2.05962	24.088			-1.33227	0.01152		-1.42391	0.02594		-0.06637	0.14268
							10.26	0.087	0.12	0.161			2.073	24.154			-1.32873	0.01062		-1.42343	0.02594		-0.06206	0.13728
							10.33	0.088	0.123	0.162			2.08641	24.223			-1.32826	0.01062		-1.41943	0.02618		-0.05491	0.14269
							10.39	0.088	0.12	0.162			2.09975	24.275			-1.32724	0.01595		-1.3959	0.0263		-0.04886	0.13594
							10.46	0.087	0.122	0.162			2.11313	24.327			-1.32575	0.01413		-1.39541	0.0263		-0.04161	0.1481
							10.53	0.086	0.123	0.16			2.12651	24.388			-1.32518	0.01717		-1.38987	0.0263		-0.03298	0.13662
							10.59	0.087	0.123	0.161			2.13988	24.444			-1.32377	0.01116		-1.38938	0.0263		-0.02141	0.14406
							10.66	0.087	0.123	0.16			2.15326	24.511			-1.32326	0.01687		-1.38542	0.02221		-0.01097	0.13528
							10.73	0.088	0.12	0.16			2.16663	24.572			-1.32279	0.01087		-1.38288	0.02257		-0.00374	0.14677
							10.79	0.086	0.121	0.16			2.18001	24.639			-1.31327	0.01234		-1.38239	0.02257		0.00844	0.13732
							10.86	0.087	0.121	0.161			2.19339	24.713			-1.31325	0.01078		-1.3819	0.02293		0.01557	0.14138
							10.93	0.086	0.121	0.163			2.20676	24.777			-1.3128	0.01234		-1.38035	0.02594		0.02709	0.14611
							10.99	0.088	0.12	0.162			2.22013	24.839			-1.31278	0.01078		-1.37987	0.02594		0.03662	0.13599
							11.06	0.088	0.12	0.16			2.23352	24.913			-1.31076	0.01161		-1.37489	0.0265		0.04117	0.14477
							11.13	0.088	0.12	0.16			2.24689	24.98			-1.31029	0.01161		-1.3744	0.0265		0.05072	0.136
							11.19	0.086	0.122	0.16			2.26027	25.045			-1.30929	0.01253		-1.37342	0.02693		0.06232	0.14479
							11.26	0.089	0.12	0.16			2.27365	25.109			-1.30575	0.00982		-1.37293	0.02693		0.06829	0.13196
							11.33	0.088	0.122	0.159			2.28702	25.194			-1.30528	0.00982		-1.36094	0.02822		0.08161	0.13872
							11.39	0.088	0.121	0.159			2.3004	25.274			-1.29971	0.01449		-1.36045	0.02822		0.09647	0.13062
							11.46	0.089	0.123	0.16			2.31378	25.343			-1.29525	0.01204		-1.35936	0.02221		0.10811	0.14279
							11.53	0.088	0.121	0.16			2.32715	25.408			-1.29478	0.01404		-1.35888	0.02221		0.12211	0.13604
							11.59	0.087	0.123	0.16			2.34052	25.479			-1.29472	0.01348		-1.35839	0.02221		0.14052	0.12998
							11.66	0.089	0.122	0.161			2.3539	25.555			-1.28775	0.00952		-1.3579	0.02221		0.14509	0.14079
							11.73	0.089	0.122	0.162			2.36728	25.631			-1.28129	0.00671		-1.35588	0.02812		0.15998	0.13472
							11.79	0.087	0.121	0.162			2.38065	25.7			-1.28072	0.00671		-1.3554	0.02812		0.18101	0.1273
							11.86	0.089	0.124	0.162			2.39404	25.785			-1.27276	0.01103		-1.32093	0.02293		0.18913	0.13946
							11.93	0.089	0.123	0.16			2.40742	25.876			-1.2722	0.01103		-1.32035	0.02293		0.20838	0.13002
							11.99	0.089	0.124	0.16			2.42078	25.959			-1.26928	0.01083		-1.3189	0.02261		0.21886	0.12395
							12.06	0.088	0.12	0.16			2.43417	26.036			-1.26872	0.01083		-1.31843	0.02197		0.23311	0.13409
							12.13	0.089	0.123	0.16			2.44754	26.122			-1.26024	0.00691		-1.31795	0.02197		0.25337	0.13343
							12.19	0.087	0.123	0.161			2.46092	26.195			-1.25977	0.00691		-1.30488	0.02666		0.27086	0.12466
							12.26	0.089	0.123	0.162			2.4743	26.275			-1.2593	0.00676		-1.30439	0.02666		0.28589	0.12804
							12.33	0.088	0.121	0.16			2.48767	26.355			-1.25874	0.00676		-1.29546	0.02305		0.30614	0.12738
							12.39	0.089	0.124	0.16			2.50104	26.444			-1.25627	0.01063		-1.29487	0.02305		0.33704	0.13078
							12.46	0.088	0.123	0.163			2.51442	26.529			-1.2498	0.01184		-1.29087	0.02702		0.34573	0.12268
							12.53	0.088	0.123	0.163			2.5278	26.609			-1.24932	0.01184		-1.29038	0.02702		0.35906	0.12944
							12.59	0.09	0.121	0.164			2.54117	26.7			-1.21676	0.00843		-1.28736	0.02714		0.36947	0.11932
							12.66	0.088	0.123	0.162			2.55455	26.781			-1.21629	0.00843		-1.28688	0.02714		0.37846	0.13013
							12.73	0.089	0.12	0.161			2.56793	26.86			-1.19322	0.00762		-1.28036	0.02814		0.39598	0.12406
							12.79	0.089	0.124	0.162			2.5813	26.947			-1.19275	0.00962		-1.27988	0.02714		0.40648	0.11934
							12.86	0.089	0.121	0.162			2.59468	27.028			-1.19124	0.00662		-1.27988	0.02382		0.42422	0.12678
							12.93	0.089	0.122	0.161			2.60805	27.115			-1.19077	0.00562		-1.27939	0.02714		0.43377	0.11733
							12.99	0.09	0.122	0.162			2.62143	27.211			-1.18824	0.00741		-1.27939	0.02382		0.448	0.12612
							13.06	0.089	0.123	0.162			2.6348	27.294			-1.18777	0.00941		-1.2729	0.02305		0.45843	0.11667
							13.13	0.089	0.12	0.161			2.64818	27.376			-1.18276	0.01085		-1.27241	0.02305		0.47351	0.12276
							13.19	0.089	0.123	0.161			2.66155	27.452			-1.1822	0.01085		-1.26988	0.02305		0.49279	0.11602
							13.26	0.089	0.122	0.161			2.67493	27.533			-1.18021	0.01105		-1.2694	0.02305		0.50969	0.12616
							13.33	0.089	0.122	0.161			2.68831	27.615			-1.17973	0.01105		-1.26891	0.02305		0.52807	0.11807
							13.39	0.09	0.124	0.161			2.70169	27.697			-1.15971	0.01156		-1.24893	0.02823		0.53786	0.12415
							13.46	0.089	0.124	0.162			2.71507	27.791			-1.15976	0.00688		-1.24844	0.02823		0.54293	0.11065
							13.53	0.09	0.123	0.161			2.72844	27.891			-1.15923	0.01156		-1.23842	0.02823		0.55631	0.12079
							13.59	0.09	0.121	0.16			2.74181	27.972			-1.15928	0.00688		-1.23794	0.02823		0.56419	0.11741
							13.66	0.09	0.124	0.16			2.7552	28.055			-1.15876	0.01156		-1.23745	0.02823		0.57396	0.12215
							13.73	0.088	0.122	0.163			2.76858	28.143			-1.15872	0.00681		-1.23697	0.02823		0.5844	0.11337
							13.79	0.09	0.123	0.162			2.78195	28.23			-1.1582	0.01156		-1.22191	0.02759		0.60294	0.11609
							13.86	0.09	0.124	0.161			2.79532	28.321			-1.15772	0.01156		-1.22133	0.02759		0.6161	0.11204
							13.93	0.09	0.123	0.161			2.80869	28.414			-1.15128	0.00664		-1.19943	0.02498		0.62241	0.1215
							13.99	0.09	0.125	0.161			2.82207	28.518			-1.15081	0.00664		-1.19895	0.02486		0.63547	0.1107
							14.06	0.09	0.125	0.161			2.83545	28.622			-1.14278	0.01036		-1.19543	0.02871		0.64529	0.11882
							14.13	0.09	0.125	0.162			2.84883	28.723			-1.14231	0.01036		-1.19495	0.02871		0.65482	0.10869
							14.19	0.09	0.122	0.16			2.8622	28.816			-1.13574	0.01347		-1.17537	0.02666		0.67081	0.11681
							14.26	0.09	0.124	0.162			2.87559	28.913			-1.13526	0.01347		-1.17488	0.02667		0.6866	0.11209
							14.33	0.09	0.123	0.162			2.88896	29.008			-1.1347	0.01347		-1.15441	0.0251		0.70074	0.11547
							14.39	0.092	0.125	0.161			2.90233	29.098			-1.13172	0.01277		-1.15392	0.0251		0.71297	0.10805
							14.46	0.09	0.124	0.161			2.91572	29.195			-1.13124	0.01277		-1.15038	0.0233		0.72191	0.11616
							14.53	0.09	0.125	0.163			2.92909	29.303			-1.13023	0.00855		-1.14989	0.0233		0.73234	0.10739
							14.59	0.09	0.125	0.162			2.94247	29.415			-1.12976	0.00855		-1.14494	0.02306		0.7413	0.11617
							14.66	0.09	0.124	0.162			2.95584	29.512			-1.12873	0.01207		-1.14446	0.02306		0.75794	0.11011
							14.73	0.09	0.125	0.161			2.96921	29.608			-1.1153	0.01649		-1.14387	0.02306		0.77126	0.11619
							14.79	0.09	0.122	0.162			2.98259	29.708			-1.11473	0.01649		-1.13988	0.02318		0.78438	0.11012
							14.86	0.09	0.125	0.162			2.99597	29.799			-1.11425	0.01669		-1.1394	0.02318		0.80297	0.11486
							14.93	0.091	0.123	0.162			3.00934	29.884			-1.11378	0.01669		-1.13793	0.0233		0.82046	0.10677
							14.99	0.091	0.124	0.16			3.02272	29.977			-1.10973	0.01086		-1.13745	0.0233		0.83558	0.11556
							15.06	0.09	0.123	0.161			3.03613	30.082			-1.10926	0.01087		-1.1264	0.02856		0.8592	0.10477
							15.13	0.091	0.125	0.163			3.04948	30.187			-1.10679	0.01669		-1.12592	0.02856		0.88316	0.11491
							15.19	0.09	0.124	0.162			3.06285	30.287			-1.10623	0.0167		-1.12243	0.02474		0.89889	0.10682
							15.26	0.09	0.125	0.16			3.07623	30.394			-1.10425	0.01656		-1.12195	0.02474		0.90167	0.11493
							15.33	0.09	0.124	0.16			3.08961	30.496			-1.10378	0.01656		-1.11795	0.02517		0.92443	0.10616
							15.39	0.09	0.125	0.163			3.10298	30.591			-1.10228	0.01639		-1.11746	0.02517		0.94568	0.11225
							15.46	0.09	0.124	0.163			3.11636	30.691			-1.0923	0.01589		-1.10695	0.02883		0.9544	0.10618
							15.53	0.09	0.123	0.163			3.12973	30.8			-1.09174	0.01589		-1.1054	0.02859		0.96334	0.11496
							15.59	0.091	0.125	0.162			3.1431	30.916			-1.09127	0.01589		-1.10492	0.02859		0.98252	0.10147
							15.66	0.09	0.123	0.161			3.15648	31.026			-1.06379	0.01258		-1.10442	0.02907		1.00467	0.10891
							15.73	0.091	0.125	0.163			3.16986	31.127			-1.06381	0.01225		-1.10443	0.02848		1.02041	0.10149
							15.79	0.09	0.124	0.164			3.18324	31.224			-1.06323	0.01258		-1.10393	0.02907		1.03359	0.0988
							15.86	0.09	0.124	0.162			3.19662	31.327			-1.06324	0.01225		-1.10395	0.02848		1.04521	0.10894
							15.93	0.09	0.124	0.162			3.20999	31.43			-1.05377	0.01674		-1.10344	0.02902		1.06002	0.09814
							15.99	0.09	0.124	0.162			3.22337	31.537			-1.04828	0.01151		-1.10288	0.02835		1.07256	0.11098
							16.06	0.09	0.123	0.161			3.23675	31.651			-1.04672	0.01239		-1.10239	0.02835		1.07848	0.09545
							16.13	0.09	0.125	0.162			3.25012	31.776			-1.04625	0.01239		-1.09586	0.02919		1.09268	0.10154
							16.19	0.09	0.125	0.162			3.26349	31.884			-1.02122	0.01108		-1.09537	0.02919		1.1059	0.10155
							16.26	0.09	0.125	0.161			3.27687	31.992			-1.02075	0.01108		-1.07135	0.02583		1.11129	0.1083
							16.33	0.091	0.125	0.162			3.29025	32.1			-1.02026	0.01139		-1.07087	0.02583		1.12164	0.09413
							16.39	0.091	0.125	0.16			3.30362	32.209			-1.02019	0.01094		-1.06786	0.02907		1.13057	0.10156
							16.46	0.09	0.124	0.16			3.317	32.322			-1.01979	0.01139		-1.06737	0.02907		1.14818	0.10022
							16.53	0.09	0.123	0.163			3.33038	32.436			-1.00071	0.01732		-1.05447	0.02799		1.15872	0.0982
							16.59	0.09	0.123	0.162			3.34376	32.559			-1.00075	0.01104		-1.05388	0.02823		1.16926	0.09618
							16.66	0.09	0.124	0.16			3.35716	32.689			-1.00024	0.01732		-1.05339	0.02823		1.17987	0.09822
							16.73	0.09	0.125	0.163			3.37051	32.818			-0.99478	0.01702		-1.05291	0.02799		1.19033	0.09147
							16.79	0.09	0.125	0.161			3.38388	32.937			-0.99422	0.01702		-1.05243	0.02799		1.19582	0.10431
							16.86	0.091	0.125	0.161			3.39726	33.055			-0.97321	0.01823		-1.03986	0.02547		1.21324	0.09149
							16.93	0.092	0.125	0.163			3.41064	33.17			-0.97274	0.01823		-1.03938	0.02547		1.2301	0.09825
							16.99	0.092	0.12	0.16			3.42401	33.277			-0.97232	0.00989		-1.02792	0.02487		1.24499	0.09286
							17.06	0.09	0.124	0.16			3.43741	33.403			-0.97175	0.00989		-1.01541	0.02715		1.2583	0.09827
							17.13	0.093	0.123	0.16			3.45077	33.53			-0.96677	0.0169		-1.01492	0.02715		1.26789	0.0922
							17.19	0.091	0.124	0.16			3.46414	33.663			-0.9663	0.0169		-1.01287	0.02739		1.28462	0.09153
							17.26	0.09	0.125	0.161			3.47752	33.79			-0.95814	0.01236		-1.01239	0.02739		1.29179	0.09896
							17.33	0.09	0.122	0.16			3.49089	33.909			-0.93874	0.01341		-1.01092	0.02751		1.30756	0.09222
							17.39	0.09	0.123	0.159			3.50427	34.026			-0.93877	0.01276		-1.01034	0.02751		1.33303	0.08751
							17.46	0.091	0.123	0.16			3.51765	34.143			-0.93826	0.01341		-1.00588	0.0239		1.35166	0.09495
							17.53	0.091	0.124	0.16			3.53102	34.256			-0.9382	0.01277		-1.00539	0.0239		1.36647	0.08415
							17.59	0.09	0.122	0.16			3.54443	34.364			-0.93581	0.00799		-1.0049	0.0239		1.38591	0.08822
							17.66	0.091	0.124	0.16			3.55778	34.482			-0.93533	0.00799		-1.00442	0.0239		1.4062	0.08891
							17.73	0.091	0.122	0.16			3.57115	34.615			-0.92625	0.0104		-1.00396	0.02968		1.42557	0.08757
							17.79	0.09	0.123	0.161			3.58452	34.749			-0.92578	0.0104		-1.00393	0.02397		1.44234	0.09028
							17.86	0.09	0.124	0.163			3.5979	34.866			-0.92424	0.0108		-1.00337	0.02968		1.45806	0.08083
							17.93	0.091	0.121	0.162			3.61128	34.994			-0.92226	0.01814		-1.00237	0.02415		1.47669	0.08895
							17.99	0.093	0.125	0.162			3.62466	35.117			-0.91825	0.01915		-1.00188	0.02415		1.50212	0.08086
							18.06	0.09	0.124	0.161			3.63803	35.227			-0.91768	0.01915		-1.00139	0.02439		1.51358	0.08087
							18.13	0.09	0.124	0.161			3.65141	35.34			-0.91427	0.01211		-1.0009	0.02439		1.5313	0.08696
							18.19	0.091	0.125	0.163			3.66478	35.463			-0.9138	0.01211		-0.98397	0.02475		1.54171	0.07684
							18.26	0.092	0.122	0.161			3.67817	35.593			-0.89876	0.0166		-0.98339	0.02475		1.5533	0.08495
							18.33	0.091	0.125	0.161			3.69154	35.72			-0.89828	0.0166		-0.98093	0.0292		1.56993	0.0782
							18.39	0.092	0.123	0.161			3.70492	35.842			-0.89674	0.01734		-0.97696	0.02535		1.57867	0.07281
							18.46	0.093	0.124	0.16			3.7183	35.963			-0.89676	0.01682		-0.97637	0.02535		1.59114	0.08227
							18.53	0.092	0.123	0.161			3.73166	36.077			-0.85025	0.01872		-0.9749	0.0292		1.61649	0.06878
							18.59	0.09	0.122	0.162			3.74504	36.188			-0.85028	0.01812		-0.97441	0.0292		1.6386	0.07352
							18.66	0.093	0.124	0.16			3.76207	36.337			-0.84977	0.01872		-0.97089	0.02655		1.6659	0.07219
							18.73	0.094	0.12	0.163			3.76475	36.359			-0.84971	0.01813		-0.97041	0.02655		1.6896	0.0668
							18.79	0.092	0.125	0.164							-0.84828	0.01834		-0.96787	0.03016		1.70099	0.06208
							18.86	0.093	0.121	0.162							-0.83623	0.01977		-0.96738	0.03016		1.72311	0.06817
							18.93	0.092	0.124	0.164							-0.83327	0.01675		-0.96291	0.03016		1.74322	0.05805
							18.99	0.092	0.124	0.162							-0.8328	0.01675		-0.96243	0.03016		1.76091	0.06212
							19.06	0.092	0.123	0.162							-0.82374	0.02047		-0.96087	0.03004		1.78463	0.05808
							19.13	0.093	0.124	0.162							-0.82327	0.02047		-0.96039	0.03004		1.81012	0.05337
							19.19	0.092	0.125	0.162							-0.80428	0.01716		-0.9599	0.03012		1.82608	0.05946
							19.26	0.094	0.125	0.162							-0.80077	0.01766		-0.94844	0.03304		1.83906	0.04393
							19.33	0.091	0.122	0.16							-0.80022	0.01724		-0.93838	0.03135		1.8541	0.04799
							19.39	0.095	0.125	0.161							-0.79975	0.01724		-0.93494	0.02591		1.87521	0.04598
							19.46	0.091	0.122	0.161							-0.79823	0.01736		-0.93435	0.02591		1.88761	0.05004
							19.53	0.093	0.123	0.16							-0.79676	0.02038		-0.92695	0.0298		1.89977	0.03857
							19.59	0.092	0.124	0.161							-0.79629	0.02038		-0.92636	0.0298		1.9139	0.0406
							19.66	0.094	0.122	0.16							-0.75832	0.01928		-0.90594	0.03004		1.92964	0.03318
							19.73	0.093	0.125	0.16							-0.75472	0.01948		-0.90535	0.03004		1.94272	0.02374
							19.79	0.093	0.121	0.16							-0.74924	0.01596		-0.90341	0.03016		1.95341	0.03117
							19.86	0.094	0.125	0.159							-0.74877	0.01596		-0.90292	0.03016		1.96112	0.01699
							19.93	0.094	0.122	0.16							-0.7322	0.01898		-0.90243	0.03016		1.9689	0.00754
							19.99	0.093	0.122	0.161							-0.73173	0.01398		-0.90185	0.03016		1.9714	0.00923
							20.06	0.092	0.125	0.161							-0.72278	0.02049		-0.88938	0.03112		1.98101	0.00663
							20.13	0.095	0.123	0.161							-0.72221	0.02049		-0.88889	0.03112		1.98537	0
							20.19	0.095	0.125	0.16							-0.72174	0.02049		-0.88637	0.03088
							20.26	0.092	0.125	0.161							-0.72127	0.02049		-0.86288	0.02956
							20.33	0.093	0.122	0.16							-0.70575	0.0214		-0.86239	0.02956
							20.39	0.094	0.122	0.16							-0.70528	0.0214		-0.86143	0.02932
							20.46	0.093	0.122	0.16							-0.69828	0.01809		-0.86094	0.02932
							20.53	0.093	0.124	0.161							-0.69771	0.01809		-0.85793	0.02907
							20.59	0.094	0.123	0.16							-0.68671	0.02663		-0.85745	0.02907
							20.66	0.095	0.122	0.161							-0.68624	0.02663		-0.84838	0.02667
							20.73	0.095	0.123	0.161							-0.68527	0.0197		-0.84789	0.02667
							20.79	0.093	0.12	0.16							-0.6848	0.0197		-0.82887	0.02547
							20.86	0.095	0.122	0.16							-0.67275	0.0192		-0.82838	0.02547
							20.93	0.094	0.121	0.161							-0.67218	0.0192		-0.82742	0.02523
							20.99	0.094	0.124	0.16							-0.66973	0.02653		-0.82693	0.02523
							21.06	0.093	0.123	0.161							-0.66926	0.02653		-0.82645	0.02499
							21.13	0.095	0.123	0.16							-0.66424	0.01759		-0.82597	0.02499
							21.19	0.093	0.121	0.162							-0.66377	0.01759		-0.80941	0.02916
							21.26	0.093	0.123	0.16							-0.65973	0.02473		-0.7964	0.0286
							21.33	0.094	0.122	0.163							-0.65925	0.02473		-0.79591	0.0286
							21.39	0.093	0.122	0.159							-0.65777	0.02613		-0.79542	0.029
							21.46	0.094	0.123	0.161							-0.6573	0.02613		-0.79492	0.0292
							21.53	0.092	0.121	0.163							-0.64975	0.0188		-0.79444	0.0292
							21.59	0.093	0.121	0.16							-0.64927	0.0188		-0.79387	0.02884
							21.66	0.095	0.121	0.162							-0.64778	0.02031		-0.79338	0.02884
							21.73	0.094	0.12	0.16							-0.64727	0.0193		-0.79289	0.02884
							21.79	0.092	0.123	0.161							-0.64678	0.02704		-0.79241	0.02884
							21.86	0.093	0.122	0.159							-0.6468	0.01928		-0.77987	0.0286
							21.93	0.093	0.124	0.161							-0.6463	0.02704		-0.77938	0.0286
							21.99	0.093	0.122	0.159							-0.64124	0.02282		-0.77285	0.02584
							22.06	0.094	0.12	0.16							-0.64077	0.02282		-0.77237	0.02584
							22.13	0.095	0.124	0.157							-0.61776	0.02805		-0.77188	0.02584
							22.19	0.094	0.122	0.16							-0.61729	0.02805		-0.76239	0.03113
							22.26	0.093	0.121	0.159							-0.61625	0.02443		-0.76191	0.03113
							22.33	0.094	0.121	0.16							-0.61577	0.02443		-0.76132	0.03113
							22.39	0.093	0.12	0.16							-0.61371	0.02785		-0.76084	0.03113
							22.46	0.094	0.123	0.161							-0.61324	0.02785		-0.75887	0.02534
							22.53	0.094	0.12	0.161							-0.61272	0.02504		-0.75838	0.02534
							22.59	0.095	0.123	0.16							-0.61175	0.02932		-0.75741	0.02535
							22.66	0.093	0.121	0.161							-0.61128	0.02933		-0.75692	0.02535
							22.73	0.095	0.12	0.161							-0.60123	0.02464		-0.75441	0.02487
							22.79	0.093	0.122	0.16							-0.60076	0.02464		-0.74735	0.03011
							22.86	0.094	0.121	0.16							-0.6002	0.02464		-0.74687	0.03011
							22.93	0.093	0.12	0.161							-0.59972	0.02464		-0.74594	0.02499
							22.99	0.095	0.12	0.16							-0.59925	0.02464		-0.74546	0.02499
							23.06	0.094	0.121	0.16							-0.59422	0.02886		-0.73797	0.02512
							23.13	0.094	0.121	0.16							-0.59375	0.02886		-0.73739	0.02512
							23.19	0.095	0.121	0.16							-0.59224	0.02886		-0.72138	0.02379
							23.26	0.094	0.12	0.16							-0.59177	0.02886		-0.72089	0.02379
							23.33	0.094	0.121	0.16							-0.58871	0.02786		-0.71841	0.02908
							23.39	0.095	0.12	0.16							-0.58476	0.02947		-0.71792	0.02907
							23.46	0.095	0.121	0.16							-0.58471	0.02851		-0.71743	0.02907
							23.53	0.093	0.121	0.161							-0.58429	0.02947		-0.71087	0.02403
							23.59	0.095	0.12	0.163							-0.58424	0.02851		-0.71039	0.02403
							23.66	0.094	0.121	0.161							-0.57123	0.03007		-0.70545	0.02981
							23.73	0.092	0.12	0.16							-0.57076	0.03007		-0.70487	0.02981
							23.79	0.095	0.123	0.16							-0.56073	0.02887		-0.68889	0.0244
							23.86	0.095	0.12	0.16							-0.5593	0.02555		-0.6884	0.0244
							23.93	0.095	0.12	0.159							-0.55874	0.02537		-0.6854	0.02391
							23.99	0.094	0.12	0.16							-0.55826	0.02541		-0.68492	0.02391
							24.06	0.095	0.12	0.16							-0.55672	0.02967		-0.67987	0.03005
							24.13	0.094	0.121	0.16							-0.55625	0.02967		-0.67642	0.02848
							24.19	0.096	0.12	0.159							-0.55578	0.02967		-0.66096	0.0286
							24.26	0.095	0.121	0.16							-0.55522	0.02967		-0.66037	0.0286
							24.33	0.095	0.12	0.16							-0.55023	0.02565		-0.65992	0.02428
							24.39	0.095	0.12	0.159							-0.54976	0.02565		-0.65637	0.02909
							24.46	0.096	0.12	0.159							-0.53726	0.03023		-0.65589	0.02909
							24.53	0.094	0.119	0.16							-0.53669	0.03024		-0.6559	0.0253
							24.59	0.095	0.122	0.16							-0.52324	0.02948		-0.65541	0.02536
							24.66	0.095	0.12	0.16							-0.5223	0.02576		-0.65044	0.02572
							24.73	0.095	0.118	0.16							-0.52173	0.02576		-0.64986	0.02572
							24.79	0.094	0.121	0.16							-0.51823	0.02958		-0.64888	0.02584
							24.86	0.095	0.12	0.162							-0.5082	0.03199		-0.6484	0.02584
							24.93	0.096	0.12	0.161							-0.50773	0.03199		-0.63895	0.02969
							24.99	0.095	0.12	0.163							-0.50421	0.02526		-0.63837	0.02969
							25.06	0.095	0.121	0.162							-0.50374	0.02526		-0.61637	0.03065
							25.13	0.096	0.121	0.162							-0.4892	0.03267		-0.61588	0.03065
							25.19	0.096	0.12	0.163							-0.4818	0.02979		-0.61287	0.02728
							25.26	0.095	0.12	0.162							-0.46977	0.03261		-0.61238	0.02728
							25.33	0.095	0.119	0.163							-0.4692	0.03263		-0.59091	0.02993
							25.39	0.096	0.119	0.16							-0.44982	0.0298		-0.59043	0.02993
							25.46	0.095	0.119	0.16							-0.44925	0.0298		-0.58139	0.02981
							25.53	0.095	0.121	0.16							-0.44782	0.0302		-0.5809	0.02981
							25.59	0.096	0.12	0.16							-0.44725	0.0303		-0.57439	0.02969
							25.66	0.095	0.12	0.161							-0.44677	0.0303		-0.5739	0.02969
							25.73	0.095	0.12	0.159							-0.44373	0.03073		-0.57341	0.02981
							25.79	0.095	0.12	0.16							-0.44326	0.03073		-0.57293	0.02981
							25.86	0.095	0.119	0.158							-0.43923	0.03201		-0.57244	0.02981
							25.93	0.095	0.12	0.16							-0.43876	0.03201		-0.57196	0.02981
							25.99	0.095	0.119	0.16							-0.4252	0.03694		-0.54985	0.02428
							26.06	0.095	0.12	0.16							-0.42129	0.0341		-0.54986	0.02388
							26.13	0.095	0.121	0.16							-0.42072	0.03419		-0.54936	0.02428
							26.19	0.095	0.12	0.159							-0.42025	0.03419		-0.54938	0.02388
							26.26	0.095	0.121	0.16							-0.41875	0.0341		-0.54888	0.02404
							26.33	0.095	0.12	0.158							-0.41827	0.0341		-0.5484	0.02404
							26.39	0.095	0.12	0.16							-0.41069	0.03845		-0.5479	0.0244
							26.46	0.095	0.118	0.16							-0.40327	0.03594		-0.5429	0.02921
							26.53	0.095	0.12	0.16							-0.4028	0.03604		-0.54241	0.02921
							26.59	0.095	0.12	0.16							-0.40223	0.03604		-0.52939	0.02909
							26.66	0.095	0.121	0.16							-0.37625	0.03675		-0.52588	0.02921
							26.73	0.096	0.12	0.16							-0.37578	0.03675		-0.52296	0.0262
							26.79	0.095	0.121	0.16							-0.36575	0.04087		-0.51993	0.02993
							26.86	0.095	0.121	0.161							-0.36528	0.04087		-0.51945	0.02993
							26.93	0.095	0.12	0.16							-0.36478	0.04137		-0.5174	0.03017
							26.99	0.095	0.12	0.161							-0.36326	0.04157		-0.51691	0.03017
							27.06	0.096	0.121	0.16							-0.36279	0.04157		-0.51135	0.02765
							27.13	0.095	0.123	0.16							-0.36223	0.04147		-0.51086	0.02765
							27.19	0.096	0.122	0.161							-0.35977	0.04167		-0.49341	0.0327
							27.26	0.095	0.121	0.161							-0.35929	0.04167		-0.47984	0.02774
							27.33	0.096	0.12	0.158							-0.34978	0.04143		-0.47935	0.02774
							27.39	0.094	0.119	0.16							-0.34931	0.04143		-0.47186	0.02789
							27.46	0.095	0.12	0.16							-0.33972	0.03886		-0.47138	0.02789
							27.53	0.095	0.119	0.162							-0.33925	0.03886		-0.44484	0.02753
							27.59	0.095	0.121	0.162							-0.33781	0.03927		-0.44436	0.02753
							27.66	0.097	0.121	0.161							-0.32925	0.04245		-0.44387	0.02761
							27.73	0.096	0.123	0.16							-0.32868	0.04245		-0.44338	0.02761
							27.79	0.097	0.121	0.16							-0.31321	0.04249		-0.44298	0.03138
							27.86	0.097	0.121	0.16							-0.31324	0.04003		-0.4429	0.0274
							27.93	0.096	0.119	0.16							-0.31274	0.04249		-0.4424	0.03138
							27.99	0.097	0.12	0.16							-0.31277	0.04003		-0.44242	0.0274
							28.06	0.097	0.119	0.161							-0.3113	0.04299		-0.43544	0.02654
							28.13	0.098	0.12	0.161							-0.31082	0.04299		-0.43487	0.02621
							28.19	0.097	0.119	0.161							-0.30978	0.04319		-0.43246	0.02536
							28.26	0.097	0.12	0.16							-0.3093	0.04319		-0.43188	0.02524
							28.33	0.095	0.12	0.162							-0.29871	0.03998		-0.43139	0.02524
							28.39	0.096	0.12	0.162							-0.29824	0.03998		-0.42994	0.02495
							28.46	0.096	0.121	0.163							-0.29079	0.0437		-0.42946	0.02495
							28.53	0.096	0.12	0.161							-0.29024	0.0434		-0.41688	0.02609
							28.59	0.098	0.12	0.164							-0.28976	0.0434		-0.41692	0.02488
							28.66	0.097	0.121	0.163							-0.27925	0.04048		-0.4164	0.02609
							28.73	0.097	0.12	0.162							-0.27869	0.04048		-0.41643	0.02488
							28.79	0.097	0.118	0.16							-0.2602	0.04411		-0.4149	0.03078
							28.86	0.097	0.12	0.16							-0.25123	0.04411		-0.41441	0.03078
							28.93	0.095	0.12	0.161							-0.25076	0.04411		-0.40694	0.02693
							28.99	0.097	0.119	0.159							-0.24173	0.03999		-0.40635	0.02705
							29.06	0.096	0.12	0.16							-0.23868	0.04041		-0.40587	0.02705
							29.13	0.095	0.12	0.16							-0.23821	0.04049		-0.39493	0.03198
							29.19	0.095	0.12	0.16							-0.21727	0.04401		-0.39444	0.03198
							29.26	0.096	0.121	0.16							-0.2167	0.04401		-0.39044	0.0327
							29.33	0.096	0.12	0.158							-0.21519	0.04412		-0.38995	0.0327
							29.39	0.096	0.12	0.16							-0.21278	0.04502		-0.38185	0.02705
							29.46	0.097	0.122	0.158							-0.21231	0.04502		-0.38136	0.02705
							29.53	0.096	0.121	0.159							-0.21232	0.04126		-0.37483	0.02773
							29.59	0.096	0.122	0.16							-0.21175	0.0413		-0.37434	0.02773
							29.66	0.096	0.122	0.159							-0.21127	0.04502		-0.36693	0.02873
							29.73	0.096	0.12	0.16							-0.2108	0.04502		-0.36644	0.02873
							29.79	0.097	0.12	0.161							-0.20732	0.0411		-0.31695	0.03531
							29.86	0.097	0.12	0.16							-0.2073	0.03965		-0.31637	0.03531
							29.93	0.097	0.12	0.16							-0.20672	0.04		-0.31344	0.03571
							29.99	0.096	0.12	0.16							-0.1887	0.04734		-0.31295	0.03571
							30.06	0.097	0.118	0.16							-0.18823	0.04734		-0.3109	0.02952
							30.13	0.096	0.12	0.161							-0.18776	0.04734		-0.31041	0.02952
							30.19	0.096	0.12	0.162							-0.18729	0.04734		-0.30991	0.02994
							30.26	0.097	0.12	0.161							-0.18672	0.04734		-0.30943	0.02994
							30.33	0.097	0.12	0.162							-0.18627	0.04683		-0.30895	0.02958
							30.39	0.096	0.12	0.161							-0.1858	0.04683		-0.2984	0.03451
							30.46	0.097	0.12	0.16							-0.18479	0.04639		-0.29782	0.03451
							30.53	0.096	0.123	0.161							-0.18431	0.04639		-0.29389	0.0327
							30.59	0.097	0.12	0.16							-0.15824	0.04332		-0.29242	0.03306
							30.66	0.097	0.12	0.16							-0.15423	0.04252		-0.29193	0.03306
							30.73	0.095	0.121	0.16							-0.15376	0.04252		-0.28542	0.03282
							30.79	0.098	0.12	0.159							-0.1297	0.04423		-0.28494	0.03282
							30.86	0.096	0.121	0.16							-0.12923	0.04423		-0.27688	0.02898
							30.93	0.096	0.121	0.16							-0.12773	0.0441		-0.2764	0.02898
							30.99	0.096	0.12	0.16							-0.10926	0.04353		-0.26137	0.03395
							31.06	0.095	0.12	0.16							-0.10928	0.04319		-0.2494	0.03114
							31.13	0.097	0.12	0.161							-0.10879	0.04353		-0.24942	0.03061
							31.19	0.098	0.118	0.16							-0.10881	0.04319		-0.24891	0.03114
							31.26	0.096	0.12	0.16							-0.10521	0.04343		-0.24893	0.03061
							31.33	0.096	0.118	0.16							-0.10474	0.04343		-0.24742	0.03571
							31.39	0.097	0.119	0.16							-0.10229	0.04333		-0.24139	0.03583
							31.46	0.095	0.12	0.16							-0.0952	0.04002		-0.2409	0.03583
							31.53	0.096	0.119	0.159							-0.09473	0.04002		-0.2409	0.03253
							31.59	0.098	0.12	0.161							-0.08675	0.03922		-0.24041	0.03259
							31.66	0.098	0.122	0.16							-0.08628	0.03922		-0.23195	0.03619
							31.73	0.096	0.12	0.161							-0.05978	0.04264		-0.23146	0.03619
							31.79	0.098	0.12	0.161							-0.0593	0.04264		-0.20638	0.03595
							31.86	0.097	0.121	0.16							-0.05883	0.04264		-0.20589	0.03595
							31.93	0.096	0.12	0.161							-0.05323	0.04338		-0.20539	0.03655
							31.99	0.098	0.12	0.161							-0.05276	0.04338		-0.1979	0.03679
							32.06	0.097	0.12	0.163							0.00528	0.04175		-0.19741	0.03679
							32.13	0.096	0.12	0.162							0.00575	0.04175		-0.1934	0.03427
							32.19	0.097	0.118	0.161							0.03425	0.04175		-0.19291	0.03427
							32.26	0.096	0.119	0.16							0.03472	0.04175		-0.19137	0.03728
							32.33	0.098	0.117	0.16							0.06818	0.04105		-0.17785	0.03391
							32.39	0.098	0.117	0.16							0.06968	0.04096		-0.17737	0.03391
							32.46	0.095	0.118	0.16							0.07025	0.04096		-0.17589	0.03788
							32.53	0.098	0.12	0.158							0.07823	0.04026		-0.17541	0.03788
							32.59	0.096	0.119	0.16							0.0788	0.04026		-0.15991	0.03571
							32.66	0.098	0.12	0.16							0.07927	0.04026		-0.15943	0.03559
							32.73	0.098	0.12	0.161							0.07974	0.04016		-0.15894	0.03559
							32.79	0.098	0.119	0.161							0.0803	0.04016		-0.15642	0.03884
							32.86	0.097	0.12	0.16							0.08169	0.04327		-0.15593	0.03884
							32.93	0.097	0.12	0.16							0.08225	0.04327		-0.15486	0.03872
							32.99	0.098	0.12	0.162							0.08377	0.04347		-0.15438	0.03872
							33.06	0.097	0.12	0.161							0.10223	0.04086		-0.13583	0.03474
							33.13	0.098	0.12	0.16							0.10374	0.04096		-0.13398	0.03475
							33.19	0.097	0.12	0.16							0.10421	0.04096		-0.13339	0.03475
							33.26	0.097	0.119	0.16							0.12925	0.04348		-0.13291	0.03487
							33.33	0.096	0.12	0.16							0.12924	0.04324		-0.13046	0.03535
							33.39	0.097	0.119	0.161							0.12972	0.04348		-0.12988	0.03535
							33.46	0.099	0.118	0.16							0.12971	0.04324		-0.12344	0.03612
							33.53	0.098	0.119	0.16							0.1427	0.04085		-0.12295	0.03612
							33.59	0.097	0.117	0.16							0.14317	0.04085		-0.12246	0.03644
							33.66	0.097	0.118	0.16							0.16128	0.04067		-0.12187	0.03644
							33.73	0.098	0.118	0.161							0.16175	0.04067		-0.10541	0.04425
							33.79	0.098	0.12	0.161							0.16324	0.04585		-0.09688	0.0398
							33.86	0.096	0.119	0.16							0.16381	0.04585		-0.0964	0.0398
							33.93	0.099	0.12	0.16							0.16577	0.04168		-0.0899	0.0392
							33.99	0.097	0.119	0.16							0.16624	0.04168		-0.08941	0.0392
							34.06	0.097	0.119	0.159							0.16925	0.04154		-0.08689	0.04558
							34.13	0.097	0.12	0.159							0.16972	0.04154		-0.08389	0.03848
							34.19	0.098	0.12	0.16							0.17018	0.04319		-0.08341	0.03848
							34.26	0.099	0.12	0.158							0.17425	0.04339		-0.07241	0.04546
							34.33	0.097	0.12	0.16							0.17472	0.04339		-0.07192	0.04546
							34.39	0.099	0.12	0.161							0.19169	0.04671		-0.06791	0.03968
							34.46	0.098	0.12	0.16							0.19573	0.04641		-0.05296	0.0457
							34.53	0.099	0.12	0.16							0.19574	0.04302		-0.05247	0.0457
							34.59	0.097	0.12	0.162							0.19578	0.04184		-0.02033	0.04746
							34.66	0.1	0.12	0.161							0.1962	0.04641		-0.01743	0.04365
							34.73	0.098	0.118	0.16							0.19726	0.04671		-0.01685	0.04365
							34.79	0.1	0.119	0.16							0.19773	0.04671		0.000609101	0.04877
							34.86	0.097	0.119	0.164							0.20325	0.0441		0.00214	0.04806
							34.93	0.098	0.118	0.163							0.20382	0.0441		0.00263	0.04806
							34.99	0.098	0.118	0.162							0.21277	0.04742		0.00303	0.04854
							35.06	0.098	0.119	0.164							0.21324	0.04742		0.00312	0.04802
							35.13	0.098	0.118	0.163							0.2193	0.04601		0.00352	0.04854
							35.19	0.099	0.119	0.162							0.21927	0.04171		0.0036	0.04802
							35.26	0.1	0.118	0.161							0.21977	0.04601		0.00418	0.04782
							35.33	0.099	0.119	0.162							0.21974	0.04171		0.01606	0.04173
							35.39	0.1	0.12	0.162							0.22074	0.04109		0.0176	0.04137
							35.46	0.097	0.119	0.163							0.22121	0.04109		0.01819	0.04137
							35.53	0.099	0.119	0.161							0.24128	0.04049		0.01867	0.04788
							35.59	0.1	0.12	0.162							0.24127	0.04019		0.01915	0.04788
							35.66	0.099	0.12	0.16							0.24175	0.04049		0.01965	0.0481
							35.73	0.1	0.12	0.16							0.24174	0.04019		0.02013	0.0481
							35.79	0.098	0.121	0.16							0.24279	0.04046		0.03054	0.04161
							35.86	0.098	0.12	0.161							0.24326	0.04046		0.03104	0.04185
							35.93	0.099	0.12	0.16							0.24574	0.04099		0.03162	0.04197
							35.99	0.099	0.12	0.16							0.24621	0.04089		0.03161	0.04144
							36.06	0.1	0.119	0.16							0.24668	0.04089		0.03211	0.04197
							36.13	0.099	0.119	0.16							0.24977	0.04411		0.03209	0.04144
							36.19	0.099	0.12	0.16							0.25024	0.04411		0.03711	0.04694
							36.26	0.1	0.12	0.16							0.2652	0.04512		0.0376	0.04694
							36.33	0.099	0.118	0.161							0.26577	0.04512		0.03808	0.04666
							36.39	0.097	0.117	0.161							0.26724	0.04072		0.03857	0.04666
							36.46	0.099	0.118	0.161							0.28424	0.03746		0.03963	0.04328
							36.53	0.098	0.117	0.16							0.28472	0.03746		0.04012	0.04328
							36.59	0.098	0.116	0.161							0.29576	0.04502		0.05565	0.04577
							36.66	0.099	0.117	0.16							0.29624	0.04502		0.06871	0.04348
							36.73	0.1	0.118	0.16							0.29672	0.04151		0.07751	0.04529
							36.79	0.098	0.118	0.16							0.29923	0.0408		0.08797	0.04372
							36.86	0.099	0.12	0.161							0.3087	0.04342		0.09851	0.04505
							36.93	0.097	0.119	0.161							0.34273	0.0355		0.10903	0.04577
							36.99	0.098	0.12	0.161							0.34321	0.0355		0.12644	0.0424
							37.06	0.098	0.118	0.161							0.34375	0.03508		0.13261	0.04409
							37.13	0.099	0.119	0.161							0.34432	0.03508		0.13869	0.0424
							37.19	0.098	0.119	0.16							0.35173	0.04162		0.14663	0.04469
							37.26	0.1	0.12	0.16							0.3522	0.04162		0.15878	0.04108
							37.33	0.1	0.12	0.16							0.35321	0.04102		0.16936	0.04385
							37.39	0.099	0.118	0.16							0.35368	0.04102		0.17716	0.0412
							37.46	0.1	0.119	0.161							0.35932	0.03519		0.1877	0.04277
							37.53	0.098	0.12	0.16							0.36578	0.0378		0.19907	0.04246
							37.59	0.099	0.118	0.16							0.36625	0.0378		0.19954	0.03861
							37.66	0.1	0.12	0.16							0.37371	0.04333		0.20012	0.03861
							37.73	0.1	0.118	0.161							0.37427	0.04333		0.2016	0.04258
							37.79	0.097	0.119	0.16							0.37474	0.04333		0.20209	0.04258
							37.86	0.099	0.12	0.161							0.37522	0.04333		0.2111	0.03837
							37.93	0.099	0.118	0.16							0.37972	0.03737		0.21456	0.04366
							37.99	0.098	0.117	0.16							0.38222	0.03821		0.21515	0.04366
							38.06	0.099	0.118	0.16							0.3898	0.04256		0.21509	0.03821
							38.13	0.098	0.116	0.16							0.39223	0.03851		0.21964	0.03765
							38.19	0.099	0.117	0.159							0.3928	0.03851		0.22013	0.03765
							38.26	0.1	0.117	0.16							0.39327	0.03851		0.22156	0.04366
							38.33	0.099	0.116	0.159							0.39374	0.03851		0.22215	0.04366
							38.39	0.099	0.116	0.16							0.39476	0.03801		0.24604	0.04258
							38.46	0.099	0.118	0.16							0.39523	0.03801		0.24662	0.04258
							38.53	0.099	0.118	0.16							0.39671	0.03751		0.24853	0.03825
							38.59	0.1	0.119	0.162							0.41523	0.03616		0.24912	0.03825
							38.66	0.098	0.118	0.162							0.4123	0.0435		0.2496	0.03825
							38.73	0.1	0.118	0.161							0.42236	0.04099		0.25557	0.0427
							38.79	0.098	0.119	0.163							0.42892	0.03636		0.25605	0.0432
							38.86	0.099	0.119	0.162							0.43273	0.0353		0.25654	0.0427
							38.93	0.099	0.12	0.163							0.43321	0.0353		0.25712	0.0427
							38.99	0.098	0.12	0.161							0.43723	0.03832		0.2611	0.04246
							39.06	0.1	0.118	0.162							0.4378	0.03832		0.26159	0.04246
							39.13	0.099	0.118	0.164							0.43978	0.03842		0.27167	0.0415
							39.19	0.099	0.119	0.163							0.44025	0.03842		0.27409	0.04114
							39.26	0.1	0.118	0.164							0.45473	0.03362		0.27468	0.04114
							39.33	0.099	0.118	0.163							0.4552	0.03362		0.27515	0.04086
							39.39	0.099	0.119	0.163							0.45575	0.0333		0.27662	0.04102
							39.46	0.099	0.118	0.164							0.45631	0.0333		0.2771	0.04102
							39.53	0.1	0.117	0.163							0.45869	0.03923		0.27758	0.04066
							39.59	0.1	0.119	0.163							0.4663	0.03672		0.27816	0.04066
							39.66	0.098	0.119	0.163							0.47521	0.03199		0.28261	0.03982
							39.73	0.1	0.118	0.162							0.47568	0.032		0.2831	0.03982
							39.79	0.099	0.12	0.164							0.49478	0.03451		0.29963	0.04006
							39.86	0.1	0.117	0.164							0.49525	0.03451		0.30013	0.04054
							39.93	0.098	0.117	0.163							0.5013	0.0311		0.30062	0.04054
							39.99	0.1	0.118	0.163							0.50177	0.0311		0.30111	0.04066
							40.06	0.099	0.119	0.162							0.50218	0.02979		0.3016	0.04066
							40.13	0.1	0.118	0.164							0.50274	0.02979		0.30405	0.04162
							40.19	0.1	0.116	0.164							0.52416	0.02979		0.31766	0.04154
							40.26	0.1	0.117	0.164							0.52473	0.02979		0.3256	0.04042
							40.33	0.1	0.116	0.161							0.52775	0.02979		0.32609	0.04042
							40.39	0.098	0.117	0.162							0.52822	0.02979		0.33861	0.03609
							40.46	0.1	0.117	0.163							0.5448	0.02759		0.33909	0.03809
							40.53	0.1	0.116	0.162							0.55416	0.0298		0.34003	0.03176
							40.59	0.099	0.117	0.162							0.55726	0.02568		0.3431	0.03532
							40.66	0.1	0.119	0.162							0.55773	0.02568		0.34562	0.03984
							40.73	0.1	0.118	0.161							0.55829	0.02568		0.3461	0.02984
							40.79	0.1	0.117	0.161							0.56423	0.02558		0.35855	0.03997
							40.86	0.099	0.117	0.162							0.57025	0.02875		0.35914	0.02997
							40.93	0.099	0.117	0.161							0.57072	0.02875		0.3606	0.03408
							40.99	0.099	0.116	0.161							0.57677	0.02545		0.37157	0.02968
							41.06	0.1	0.117	0.161							0.57725	0.02545		0.37206	0.02968
							41.13	0.099	0.118	0.161							0.57766	0.02992		0.37811	0.03381
							41.19	0.099	0.117	0.161							0.57823	0.02992		0.3786	0.03681
							41.26	0.101	0.12	0.161							0.58181	0.02609		0.37908	0.03369
							41.33	0.1	0.118	0.162							0.58228	0.02609		0.37957	0.03763
							41.39	0.1	0.118	0.162							0.58824	0.02267		0.38015	0.03363
							41.46	0.1	0.116	0.161							0.59421	0.03061		0.38305	0.03308
							41.53	0.1	0.119	0.16							0.59572	0.03061		0.38363	0.03308
							41.59	0.1	0.118	0.161							0.59629	0.03061		0.38907	0.02936
							41.66	0.099	0.116	0.162							0.60219	0.02247		0.38955	0.03536
							41.73	0.1	0.117	0.162							0.60981	0.02569		0.39013	0.02924
							41.79	0.1	0.118	0.162							0.61028	0.02569		0.39062	0.02924
							41.86	0.1	0.118	0.162							0.61077	0.02227		0.3911	0.03612
							41.93	0.1	0.119	0.162							0.61124	0.02237		0.39159	0.02912
							41.99	0.1	0.119	0.162							0.61181	0.02237		0.41012	0.03116
							42.06	0.1	0.118	0.161							0.6133	0.02569		0.41012	0.0279
							42.13	0.1	0.117	0.161							0.61377	0.02569		0.41061	0.03116
							42.19	0.1	0.117	0.161							0.62269	0.0267		0.41061	0.0279
							42.26	0.1	0.117	0.162							0.62326	0.0267		0.42055	0.02861
							42.33	0.1	0.117	0.163							0.63829	0.0273		0.42062	0.02786
							42.39	0.1	0.117	0.162							0.64129	0.02509		0.42113	0.02861
							42.46	0.1	0.116	0.162							0.64176	0.02509		0.42111	0.02786
							42.53	0.1	0.117	0.162							0.64326	0.02493		0.42262	0.03285
							42.59	0.1	0.116	0.162							0.6568	0.02573		0.4231	0.03285
							42.66	0.101	0.117	0.163							0.65728	0.0259		0.42358	0.03273
							42.73	0.1	0.119	0.162							0.65775	0.0259		0.42407	0.03273
							42.79	0.099	0.119	0.161							0.6583	0.0256		0.43812	0.0278
							42.86	0.1	0.117	0.162							0.65877	0.0256		0.43861	0.0278
							42.93	0.1	0.118	0.162							0.66419	0.02813		0.44413	0.02719
							42.99	0.101	0.119	0.161							0.66475	0.02813		0.44462	0.02719
							43.06	0.1	0.118	0.161							0.67176	0.025		0.45208	0.02611
							43.13	0.1	0.119	0.162							0.67223	0.025		0.45256	0.02611
							43.19	0.1	0.12	0.164							0.68378	0.02752		0.46514	0.0272
							43.26	0.1	0.117	0.162							0.68425	0.02752		0.46562	0.0272
							43.33	0.1	0.118	0.161							0.68724	0.02319		0.47257	0.02864
							43.39	0.1	0.118	0.161							0.7227	0.0229		0.48013	0.03134
							43.46	0.099	0.12	0.16							0.72326	0.0229		0.49616	0.02756
							43.53	0.099	0.118	0.16							0.72874	0.0229		0.5196	0.03104
							43.59	0.1	0.118	0.159							0.72921	0.0229		0.52009	0.03104
							43.66	0.099	0.117	0.16							0.73072	0.02662		0.52765	0.0302
							43.73	0.099	0.119	0.16							0.73119	0.02659		0.52813	0.0302
							43.79	0.1	0.116	0.16							0.73176	0.02659		0.53261	0.02696
							43.86	0.099	0.117	0.16							0.7322	0.02612		0.53309	0.02696
							43.93	0.1	0.117	0.16							0.73268	0.02612		0.54312	0.03068
							43.99	0.1	0.117	0.16							0.74178	0.02519		0.54309	0.02618
							44.06	0.1	0.117	0.161							0.75919	0.02066		0.54361	0.03068
							44.13	0.099	0.12	0.161							0.78076	0.02733		0.54357	0.02618
							44.19	0.1	0.118	0.161							0.78123	0.02733		0.54415	0.02612
							44.26	0.099	0.12	0.163							0.78578	0.02402		0.54464	0.02612
							44.33	0.1	0.118	0.162							0.78574	0.02329		0.56158	0.02696
							44.39	0.1	0.119	0.164							0.78624	0.02371		0.56207	0.02696
							44.46	0.1	0.118	0.162							0.7868	0.02371		0.57811	0.02684
							44.53	0.1	0.119	0.162							0.7873	0.02422		0.57859	0.02684
							44.59	0.1	0.117	0.163							0.78777	0.02422		0.58959	0.0272
							44.66	0.1	0.119	0.162							0.7947	0.02121		0.59008	0.0272
							44.73	0.099	0.118	0.162							0.79526	0.02121		0.59418	0.0278
							44.79	0.1	0.119	0.162							0.79622	0.02141		0.61264	0.03074
							44.86	0.1	0.117	0.163							0.8023	0.01859		0.61312	0.03063
							44.93	0.1	0.118	0.163							0.80277	0.01859		0.62013	0.03093
							44.99	0.101	0.119	0.163							0.80422	0.02483		0.62062	0.03093
							45.06	0.1	0.116	0.162							0.80469	0.02483		0.63258	0.03093
							45.13	0.1	0.118	0.165							0.81171	0.02191		0.63316	0.03093
							45.19	0.1	0.118	0.164							0.8117	0.0216		0.63857	0.02624
							45.26	0.1	0.117	0.162							0.81228	0.02191		0.63905	0.02624
							45.33	0.1	0.118	0.163							0.81226	0.0216		0.63954	0.02624
							45.39	0.101	0.118	0.164							0.81276	0.02201		0.65159	0.02588
							45.46	0.1	0.117	0.163							0.81323	0.02201		0.65207	0.02588
							45.53	0.101	0.117	0.162							0.81532	0.02222		0.66656	0.02925
							45.59	0.1	0.118	0.163							0.81579	0.02222		0.66715	0.02925
							45.66	0.099	0.118	0.164							0.82727	0.02342		0.66763	0.02925
							45.73	0.1	0.117	0.162							0.82774	0.02342		0.66812	0.02925
							45.79	0.1	0.117	0.163							0.83119	0.02262		0.67009	0.03033
							45.86	0.1	0.118	0.162							0.83175	0.02262		0.67058	0.03033
							45.93	0.1	0.119	0.163							0.83424	0.01217		0.67163	0.02624
							45.99	0.1	0.119	0.164							0.83471	0.01217		0.67211	0.02624
							46.06	0.101	0.117	0.163							0.84072	0.01164		0.68314	0.03105
							46.13	0.1	0.119	0.163							0.8408	0.01132		0.68308	0.02547
							46.19	0.1	0.118	0.164							0.84119	0.01167		0.68363	0.03105
							46.26	0.1	0.117	0.164							0.84127	0.01132		0.68356	0.02547
							46.33	0.099	0.118	0.162							0.8453	0.01639		0.6876	0.03033
							46.39	0.101	0.119	0.163							0.84577	0.01639		0.68808	0.03033
							46.46	0.1	0.119	0.164							0.84775	0.01066		0.70956	0.03009
							46.53	0.101	0.117	0.163							0.84822	0.01066		0.70955	0.02979
							46.59	0.1	0.119	0.163							0.84876	0.01013		0.71015	0.03009
							46.66	0.101	0.12	0.161							0.84924	0.01046		0.71014	0.02979
							46.73	0.1	0.118	0.163							0.84972	0.01046		0.71306	0.02985
							46.79	0.1	0.118	0.164							0.86274	0.00876		0.71364	0.02985
							46.86	0.1	0.119	0.162							0.86322	0.00876		0.71413	0.02985
							46.93	0.1	0.119	0.163							0.86732	0.01511		0.71855	0.03141
							46.99	0.1	0.12	0.163							0.86771	0.01548		0.72011	0.03177
							47.06	0.101	0.119	0.163							0.87473	0.01077		0.7206	0.03177
							47.13	0.101	0.12	0.164							0.87521	0.01077		0.7251	0.02612
							47.19	0.1	0.118	0.165							0.88176	0.01348		0.72507	0.02511
							47.26	0.102	0.118	0.163							0.88223	0.01348		0.72559	0.02612
							47.33	0.1	0.117	0.162							0.90728	0.01058		0.72556	0.02511
							47.39	0.1	0.117	0.163							0.90775	0.01058		0.74961	0.02985
							47.46	0.1	0.117	0.163							0.90878	0.01037		0.7501	0.02985
							47.53	0.101	0.119	0.162							0.90925	0.01037		0.75059	0.02985
							47.59	0.1	0.115	0.163							0.90972	0.01037		0.75107	0.02985
							47.66	0.1	0.117	0.164							0.91019	0.01037		0.75213	0.026
							47.73	0.1	0.116	0.165							0.91821	0.01028		0.75261	0.026
							47.79	0.101	0.117	0.163							0.91877	0.01028		0.75409	0.02985
							47.86	0.101	0.118	0.161							0.91925	0.01038		0.75457	0.02985
							47.93	0.1	0.118	0.163							0.92172	0.01068		0.78415	0.02708
							47.99	0.1	0.116	0.162							0.92229	0.01078		0.79511	0.02624
							48.06	0.1	0.118	0.162							0.92276	0.01078		0.7956	0.02624
							48.13	0.1	0.12	0.162							0.93023	0.0148		0.79608	0.02624
							48.19	0.1	0.119	0.164							0.9308	0.0148		0.79657	0.02624
							48.26	0.1	0.118	0.164							0.94155	0.01488		0.80911	0.02612
							48.33	0.1	0.12	0.164							0.9523	0.01641		0.8096	0.02612
							48.39	0.1	0.119	0.163							0.95277	0.01641		0.81106	0.02624
							48.46	0.1	0.118	0.164							0.96371	0.01647		0.81154	0.02624
							48.53	0.1	0.119	0.164							0.96778	0.01306		0.81213	0.02624
							48.59	0.101	0.117	0.164							0.97731	0.01853		0.81358	0.02622
							48.66	0.1	0.119	0.164							0.97779	0.01537		0.81407	0.02622
							48.73	0.1	0.12	0.163							0.98573	0.01511		0.82266	0.02721
							48.79	0.1	0.12	0.162							0.99576	0.01954		0.82314	0.02721
							48.86	0.101	0.12	0.164							0.99624	0.01954		0.82363	0.02721
							48.93	0.1	0.12	0.165							1.00431	0.01502		0.83014	0.02697
							48.99	0.101	0.119	0.165							1.00478	0.01502		0.83062	0.02697
							49.06	0.1	0.12	0.164							1.01431	0.01695		0.83318	0.03117
							49.13	0.101	0.12	0.163							1.02427	0.01239		0.83666	0.03069
							49.19	0.101	0.119	0.165							1.02474	0.01231		0.83907	0.02985
							49.26	0.1	0.118	0.165							1.02521	0.01236		0.83955	0.02985
							49.33	0.101	0.12	0.165							1.02578	0.01236		0.84062	0.02985
							49.39	0.1	0.12	0.164							1.03328	0.01693		0.84111	0.02985
							49.46	0.101	0.119	0.165							1.03375	0.01693		0.8416	0.02997
							49.53	0.1	0.12	0.165							1.0347	0.01703		0.84209	0.02997
							49.59	0.1	0.12	0.165							1.03477	0.01667		0.84508	0.02612
							49.66	0.1	0.119	0.165							1.03517	0.01703		0.84557	0.02612
							49.73	0.1	0.118	0.165							1.03524	0.01667		0.85006	0.02673
							49.79	0.1	0.117	0.165							1.03676	0.01683		0.85065	0.02685
							49.86	0.1	0.119	0.165							1.03728	0.01583		0.85063	0.02631
							49.93	0.1	0.118	0.165							1.03775	0.01583		0.85307	0.02661
							49.99	0.1	0.119	0.166							1.03978	0.01492		0.85356	0.02661
							50.06	0.1	0.118	0.166							1.04025	0.01492		0.85814	0.03033
							50.13	0.101	0.12	0.165							1.04075	0.01539		0.85863	0.03033
							50.19	0.101	0.119	0.165							1.04082	0.01495		0.85913	0.03106
							50.26	0.101	0.12	0.165							1.04122	0.01539		0.85962	0.03106
							50.33	0.101	0.119	0.165							1.04129	0.01495		0.86361	0.03118
							50.39	0.101	0.118	0.165							1.0493	0.01101		0.86409	0.03118
							50.46	0.1	0.118	0.165							1.06374	0.01302		0.86468	0.03118
							50.53	0.101	0.118	0.164							1.07024	0.0109		0.8696	0.02649
							50.59	0.101	0.12	0.164							1.0708	0.0109		0.87008	0.02649
							50.66	0.1	0.118	0.165							1.07121	0.01154		0.87106	0.02677
							50.73	0.101	0.116	0.165							1.07122	0.00976		0.87166	0.02721
							50.79	0.1	0.116	0.163							1.07168	0.01154		0.87913	0.02649
							50.86	0.101	0.116	0.163							1.07869	0.01321		0.8791	0.02568
							50.93	0.1	0.115	0.163							1.07926	0.01021		0.87961	0.02649
							50.99	0.101	0.117	0.163							1.09224	0.00576		0.87959	0.02568
							51.06	0.1	0.12	0.163							1.09319	0.01152		0.88461	0.03106
							51.13	0.101	0.119	0.162							1.09367	0.01152		0.88509	0.03106
							51.19	0.1	0.119	0.164							1.09629	0.00569		0.88568	0.03102
							51.26	0.1	0.12	0.164							1.09676	0.00569		0.88713	0.03082
							51.33	0.101	0.117	0.163							1.09723	0.00759		0.88761	0.03082
							51.39	0.101	0.118	0.164							1.09779	0.00549		0.88916	0.03033
							51.46	0.1	0.119	0.164							1.09826	0.00549		0.88966	0.03088
							51.53	0.1	0.12	0.163							1.10172	0.01031		0.89014	0.03088
							51.59	0.1	0.12	0.163							1.10219	0.01031		0.91355	0.02997
							51.66	0.1	0.12	0.163							1.10425	0.01001		0.9196	0.02408
							51.73	0.1	0.119	0.165							1.10472	0.01001		0.92813	0.02973
							51.79	0.101	0.121	0.164							1.11825	0.007		0.92861	0.02973
							51.86	0.101	0.12	0.165							1.11872	0.007		0.95556	0.02697
							51.93	0.1	0.121	0.164							1.12672	0.0086		0.97206	0.02577
							51.99	0.101	0.119	0.164							1.12719	0.0076		0.99714	0.02549
							52.06	0.1	0.12	0.165							1.13827	0.00922		0.99755	0.02974
							52.13	0.101	0.118	0.165							1.14678	0.00962		0.99762	0.02547
							52.19	0.1	0.12	0.164							1.14721	0.00691		1.02157	0.02637
							52.26	0.1	0.119	0.164							1.14778	0.00691		1.0236	0.02617
							52.33	0.1	0.119	0.165							1.15326	0.01073		1.02409	0.02617
							52.39	0.101	0.12	0.166							1.15373	0.01073		1.0576	0.02493
							52.46	0.1	0.118	0.165							1.1593	0.00721		1.05808	0.02493
							52.53	0.1	0.12	0.166							1.15977	0.00721		1.06762	0.02862
							52.59	0.1	0.12	0.165							1.18623	0.00992		1.06808	0.02442
							52.66	0.101	0.119	0.167							1.1867	0.00792		1.06867	0.02442
							52.73	0.1	0.118	0.165							1.20978	0.00541		1.1016	0.0301
							52.79	0.1	0.12	0.165							1.23321	0.01355		1.10209	0.0301
							52.86	0.1	0.119	0.165							1.23368	0.01155		1.10858	0.02589
							52.93	0.101	0.118	0.166							1.23373	0.00699		1.10906	0.02589
							52.99	0.1	0.119	0.167							1.23421	0.00712		1.11713	0.02933
							53.06	0.101	0.117	0.166							1.23572	0.00713		1.12063	0.02914
							53.13	0.101	0.118	0.167							1.2417	0.00783		1.12112	0.02914
							53.19	0.1	0.115	0.165							1.2528	0.01075		1.12364	0.02909
							53.26	0.1	0.116	0.165							1.25327	0.01375		1.12362	0.02848
							53.33	0.101	0.118	0.166							1.25629	0.01475		1.12413	0.0291
							53.39	0.101	0.117	0.165							1.25676	0.01075		1.13656	0.02529
							53.46	0.1	0.118	0.165							1.25782	0.00753		1.13705	0.02529
							53.53	0.1	0.115	0.165							1.25829	0.00753		1.14959	0.02541
							53.59	0.1	0.117	0.165							1.28069	0.00834		1.15008	0.02541
							53.66	0.101	0.115	0.164							1.28126	0.00834		1.16612	0.02541
							53.73	0.1	0.116	0.165							1.28226	0.0075		1.16661	0.02541
							53.79	0.101	0.115	0.165							1.28282	0.0075		1.16709	0.02529
							53.86	0.101	0.115	0.165							1.29274	0.01146		1.16758	0.02529
							53.93	0.102	0.115	0.165							1.29321	0.01346		1.18558	0.02589
							53.99	0.1	0.116	0.165							1.29528	0.01116		1.18607	0.02589
							54.06	0.101	0.119	0.164							1.29575	0.01116		1.19708	0.03022
							54.13	0.1	0.117	0.165							1.30021	0.00994		1.19757	0.03022
							54.19	0.1	0.119	0.165							1.30069	0.00994		1.19961	0.03022
							54.26	0.101	0.117	0.164							1.30126	0.01015		1.2001	0.03022
							54.33	0.1	0.117	0.164							1.30125	0.00984		1.20406	0.0259
							54.39	0.101	0.119	0.163							1.30173	0.01015		1.22057	0.02878
							54.46	0.101	0.118	0.164							1.30172	0.00984		1.22106	0.02878
							54.53	0.103	0.119	0.163							1.31273	0.00754		1.22761	0.02337
							54.59	0.1	0.119	0.163							1.3133	0.00754		1.23016	0.02734
							54.66	0.102	0.12	0.163							1.31377	0.00754		1.23064	0.02734
							54.73	0.101	0.12	0.163							1.31424	0.00754		1.23366	0.02421
							54.79	0.1	0.119	0.163							1.31479	0.00724		1.23415	0.02421
							54.86	0.1	0.12	0.163							1.33323	0.00805		1.23511	0.02385
							54.93	0.101	0.12	0.163							1.33371	0.00805		1.2356	0.02385
							54.99	0.1	0.119	0.163							1.3513	0.01077		1.24957	0.02638
							55.06	0.102	0.118	0.163							1.35177	0.01077		1.25112	0.02614
							55.13	0.103	0.119	0.163							1.35172	0.00786		1.25161	0.02614
							55.19	0.101	0.119	0.163							1.35224	0.01077		1.2521	0.02614
							55.26	0.1	0.12	0.162							1.35271	0.01077		1.25258	0.02614
							55.33	0.102	0.118	0.161							1.35375	0.01067		1.25355	0.02614
							55.39	0.102	0.117	0.164							1.35422	0.01067		1.25404	0.02614
							55.46	0.102	0.116	0.163							1.35479	0.00705		1.27656	0.02494
							55.53	0.1	0.116	0.163							1.35571	0.01023		1.27705	0.02494
							55.59	0.102	0.117	0.163							1.35627	0.01016		1.27753	0.02806
							55.66	0.102	0.117	0.164							1.35674	0.01017		1.27909	0.02818
							55.73	0.102	0.118	0.165							1.36528	0.00564		1.27957	0.02818
							55.79	0.1	0.118	0.165							1.36576	0.00564		1.2916	0.02722
							55.86	0.101	0.117	0.163							1.36981	0.00554		1.29207	0.02313
							55.93	0.1	0.116	0.162							1.37028	0.00554		1.29255	0.02313
							55.99	0.1	0.118	0.164							1.37694	0.01033		1.29312	0.02265
							56.06	0.101	0.118	0.163							1.38193	0.00832		1.29361	0.02265
							56.13	0.102	0.117	0.163							1.38549	0.01163		1.3121	0.02325
							56.19	0.101	0.119	0.16							1.39724	0.00752		1.31259	0.02325
							56.26	0.102	0.119	0.161							1.39771	0.01238		1.31913	0.02422
							56.33	0.1	0.117	0.163							1.40827	0.01219		1.31961	0.02734
							56.39	0.101	0.116	0.164							1.41094	0.00919		1.31961	0.024
							56.46	0.101	0.118	0.163							1.41693	0.01299		1.32115	0.0234
							56.53	0.102	0.117	0.163							1.41924	0.00907		1.32163	0.0234
							56.59	0.1	0.116	0.163							1.42022	0.01349		1.33514	0.02638
							56.66	0.101	0.117	0.165							1.42069	0.01349		1.33562	0.02638
							56.73	0.101	0.117	0.162							1.42528	0.00907		1.34111	0.02782
							56.79	0.101	0.119	0.162							1.43292	0.00913		1.3416	0.02782
							56.86	0.1	0.117	0.163							1.44406	0.01186		1.34363	0.0241
							56.93	0.101	0.117	0.161							1.44574	0.0126		1.34411	0.0241
							56.99	0.102	0.117	0.16							1.44572	0.01207		1.34909	0.02806
							57.06	0.101	0.118	0.161							1.44622	0.0126		1.34958	0.02806
							57.13	0.1	0.118	0.16							1.44619	0.01207		1.35006	0.02806
							57.19	0.101	0.117	0.162							1.44679	0.0127		1.35055	0.02806
							57.26	0.1	0.116	0.161							1.46623	0.01468		1.37356	0.02674
							57.33	0.103	0.117	0.161							1.47682	0.01145		1.37414	0.02674
							57.39	0.1	0.116	0.161							1.49433	0.01447		1.37559	0.02661
							57.46	0.101	0.116	0.163							1.50023	0.01542		1.37712	0.02229
							57.53	0.101	0.116	0.164							1.50071	0.01542		1.37761	0.02229
							57.59	0.1	0.117	0.163							1.50333	0.01237		1.39464	0.02289
							57.66	0.101	0.116	0.161							1.54925	0.01634		1.39513	0.02289
							57.73	0.102	0.114	0.163							1.54972	0.01634		1.39561	0.02289
							57.79	0.1	0.115	0.162							1.55029	0.01744		1.39705	0.02229
							57.86	0.101	0.115	0.163							1.55076	0.01644		1.39764	0.02229
							57.93	0.102	0.115	0.162							1.55376	0.01603		1.40162	0.02566
							57.99	0.101	0.116	0.162							1.55423	0.01693		1.40211	0.02566
							58.06	0.1	0.115	0.162							1.56472	0.01634		1.41805	0.02205
							58.13	0.102	0.115	0.161							1.56529	0.01634		1.41863	0.02205
							58.19	0.101	0.115	0.162							1.5688	0.01302		1.4236	0.02566
							58.26	0.1	0.115	0.162							1.56927	0.01302		1.42408	0.02566
							58.33	0.102	0.115	0.162							1.57126	0.01322		1.43205	0.0253
							58.39	0.102	0.115	0.162							1.57183	0.01322		1.43263	0.0253
							58.46	0.101	0.115	0.16							1.58179	0.01614		1.44513	0.02037
							58.53	0.101	0.116	0.161							1.58226	0.01614		1.44561	0.02037
							58.59	0.1	0.117	0.162							1.58925	0.01632		1.44711	0.02506
							58.66	0.102	0.117	0.163							1.58973	0.01632		1.4471	0.02477
							58.73	0.1	0.117	0.16							1.60623	0.01444		1.4476	0.02506
							58.79	0.101	0.116	0.162							1.6068	0.01444		1.44759	0.02477
							58.86	0.1	0.116	0.162							1.60825	0.01695		1.4541	0.02121
							58.93	0.101	0.116	0.163							1.62579	0.01494		1.47512	0.02518
							58.99	0.1	0.115	0.164							1.62626	0.01494		1.4756	0.02518
							59.06	0.101	0.117	0.163							1.62769	0.01525		1.49261	0.02506
							59.13	0.1	0.117	0.163							1.64971	0.01776		1.4931	0.02506
							59.19	0.1	0.118	0.163							1.65028	0.01776		1.53006	0.02194
							59.26	0.102	0.119	0.164							1.6793	0.01877		1.53054	0.02194
							59.33	0.101	0.117	0.163							1.67977	0.01877		1.53111	0.02134
							59.39	0.1	0.117	0.163							1.71174	0.02029		1.53159	0.02134
							59.46	0.101	0.118	0.164							1.7123	0.02029		1.57114	0.02386
							59.53	0.1	0.119	0.163							1.7167	0.01768		1.57163	0.02386
							59.59	0.1	0.117	0.163							1.71726	0.01768		1.5721	0.02011
							59.66	0.101	0.117	0.164							1.72126	0.01838		1.57259	0.02011
							59.73	0.1	0.118	0.163							1.7438	0.01627		1.58612	0.0205
							59.79	0.1	0.117	0.163							1.74427	0.01627		1.5866	0.0205
							59.86	0.101	0.117	0.165							1.74521	0.0218		1.59215	0.02398
							59.93	0.102	0.117	0.166							1.75119	0.01517		1.59263	0.02398
																	1.75167	0.01527		1.60156	0.01989
																	1.76127	0.02211		1.60611	0.02254
																	1.76174	0.02211		1.60659	0.02254
																	1.76525	0.01889		1.60708	0.01917
																	1.76573	0.01889		1.60757	0.01917
																	1.76628	0.01869		1.61211	0.01844
																	1.76676	0.01878		1.6126	0.01844
																	1.78273	0.01558		1.63311	0.01832
																	1.7832	0.01558		1.6336	0.01832
																	1.78573	0.0189		1.64117	0.0211
																	1.7862	0.0189		1.64108	0.01816
																	1.78629	0.01873		1.64165	0.0211
																	1.81129	0.01871		1.64157	0.01816
																	1.81175	0.01857		1.65002	0.02146
																	1.81969	0.0187		1.65061	0.02146
																	1.82229	0.01616		1.66054	0.01857
																	1.84624	0.02132		1.66112	0.01857
																	1.84667	0.0169		1.66161	0.01857
																	1.86472	0.02102		1.67806	0.01918
																	1.86519	0.02102		1.6831	0.02216
																	1.86576	0.02122		1.68359	0.02216
																	1.86974	0.01607		1.69106	0.02146
																	1.87022	0.0162		1.69154	0.02146
																	1.87079	0.0162		1.70953	0.02158
																	1.87229	0.016		1.71012	0.02158
																	1.88496	0.01475		1.71205	0.01785
																	1.89326	0.0146		1.71254	0.01785
																	1.89382	0.0166		1.71661	0.02086
																	1.90926	0.01399		1.71661	0.01736
																	1.90925	0.01365		1.7171	0.02086
																	1.90974	0.01397		1.71709	0.01735
																	1.91559	0.01565		1.71758	0.02086
																	1.92226	0.01365		1.71758	0.01735
																	1.92738	0.01406		1.71809	0.02146
																	1.94102	0.01507		1.71816	0.02079
																	1.95289	0.01466		1.71857	0.02146
																	1.9629	0.01125		1.71865	0.02079
																	1.96774	0.00623		1.72963	0.0205
																	1.96925	0.0026		1.73012	0.0205
																	1.97082	0.000196		1.74509	0.01725
																	1.98289	0.00362		1.74558	0.01725
																	1.99476	0		1.74713	0.01725
																				1.74762	0.01725
																				1.7481	0.01689
																				1.75064	0.02074
																				1.7506	0.01624
																				1.75112	0.02074
																				1.75109	0.01624
																				1.75217	0.01977
																				1.75758	0.01545
																				1.75807	0.01545
																				1.78215	0.01774
																				1.78655	0.01846
																				1.78703	0.01846
																				1.79463	0.01882
																				1.79959	0.01545
																				1.80007	0.01545
																				1.80307	0.01485
																				1.80356	0.01485
																				1.80909	0.01473
																				1.80958	0.01473
																				1.81405	0.01449
																				1.84414	0.01625
																				1.84463	0.01625
																				1.85114	0.01617
																				1.85163	0.01617
																				1.85656	0.01545
																				1.85811	0.01521
																				1.8586	0.01521
																				1.85909	0.01197
																				1.85957	0.01197
																				1.86006	0.01197
																				1.86163	0.01569
																				1.86211	0.01569
																				1.88009	0.01209
																				1.88058	0.01197
																				1.88106	0.01197
																				1.88358	0.01161
																				1.90163	0.01028
																				1.90211	0.01028
																				1.90259	0.01016
																				1.90318	0.01016
																				1.90707	0.01353
																				1.90765	0.01353
																				1.90812	0.01293
																				1.92114	0.01269
																				1.92163	0.01269
																				1.92162	0.00902
																				1.92211	0.00908
																				1.93957	0.01101
																				1.94566	0.00668
																				1.96314	0.00908
																				1.97157	0.00812
																				1.97206	0.00812
																				1.9811	0.00488
																				1.98109	0.00458
																				1.98159	0.00488
																				1.98158	0.00458
																				1.98459	0.00123
																				1.98508	0.00123
																				1.98555	0.000787649
